# Supplementary material for: Association of medically assisted reproduction with offspring cord blood DNA methylation across cohorts
Source: Hum Reprod. 2021 Jun 17;36(8):2403–13. doi: 10.1093/humrep/deab137 (PMC8289315; doi:10.1093/humrep/deab137)
Supplement: deab137_Supplementary_Table_S6 [file deab137_supplementary_table_s6.xls]

## Sheet: Supplementary T6
Supplementary Table VI: LOLA enrichments for hyper- and hypo- methylated CpG sites identified in meta-epigenome-wide association study
6	dbSet	collection	pValueLog	oddsRatio	support	rnkPV	rnkLO	rnkSup	maxRnk	meanRnk	b	c	d	description	cellType	tissue	antibody	treatment	dataSource	filename	qValue	size
hyper-methylated set	213	cistrome_epigenome	11.2011	6.30273	56	1	73	1	73	25	177241	13	259290	cistrome_epigenome VCaP H3K4me2	VCaP	prostate	H3K4me2	regular medium	NA	Human_VCaP_H3K4me2_regular-medium_Chinnaiyan.bed	5.69e-08	50201
hyper-methylated set	183	cistrome_epigenome	9.93447	5.38056	54	2	87	2	87	30.3	174990	15	261541	cistrome_epigenome MCF-7 H3K4me3	MCF-7	breast	H3K4me3	DMSO(3hr)	NA	Human_MCF-7_H3K4me3_DMSO-3hr_Liu.bed	5.24e-07	41328
hyper-methylated set	214	cistrome_epigenome	9.63498	4.97025	51	3	100	4	100	35.7	158495	18	278036	cistrome_epigenome VCaP H3K4me3	VCaP	prostate	H3K4me3	EtOH(16hr)	NA	Human_VCaP_H3K4me3_EtOH-16hr_Chinnaiyan.bed	5.24e-07	22317
hyper-methylated set	218	cistrome_epigenome	9.63498	4.97025	51	3	100	4	100	35.7	158495	18	278036	cistrome_epigenome VCaP H3K9me3	VCaP	prostate	H3K9me3	R1881(16hr)	NA	Human_VCaP_H3K9me3_R1881-16hr_Chinnaiyan.bed	5.24e-07	22317
hyper-methylated set	222	cistrome_epigenome	9.04512	4.78673	52	5	103	3	103	37	170194	17	266337	cistrome_epigenome metastatic prostate cancer tissue H3K4me3	metastatic prostate cancer tissue	prostate	H3K4me3	No treatment	NA	Human_metastatic-prostate-cancer-tissue_H3K4me3_No-treatment_Chinnaiyan.bed	1.48e-06	29141
hyper-methylated set	216	cistrome_epigenome	9.00789	4.69909	51	6	106	4	106	38.7	164201	18	272330	cistrome_epigenome VCaP H3K4me3	VCaP	prostate	H3K4me3	regular medium	NA	Human_VCaP_H3K4me3_regular-medium_Chinnaiyan.bed	1.48e-06	31540
hyper-methylated set	170	cistrome_epigenome	7.88849	4.06062	47	7	125	8	125	46.7	150490	22	286041	cistrome_epigenome LnCaP H3K4me3	LnCaP	prostate	H3K4me3	regular medium	NA	Human_LnCaP_H3K4me3_regular-medium_Chinnaiyan.bed	1.67e-05	24259
hyper-methylated set	184	cistrome_epigenome	7.32988	3.94928	50	8	127	7	127	47.3	174561	19	261970	cistrome_epigenome MCF-7 H3K4me3	MCF-7	breast	H3K4me3	E2(3hr)	NA	Human_MCF-7_H3K4me3_E2-3hr_Liu.bed	5.28e-05	46616
hyper-methylated set	153	cistrome_epigenome	7.23646	3.74909	44	9	138	13	138	53.3	139459	25	297072	cistrome_epigenome CS57.LnCaP H3K4me3	CS57.LnCaP	prostate	H3K4me3	EtOH(16hr)	NA	Human_CS57.LnCaP_H3K4me3_EtOH-16hr_Chinnaiyan.bed	5.34e-05	19464
hyper-methylated set	476	encode_tfbs	7.2284	6.37433	16	10	71	106	106	62.3	19737	53	416794	ChIP HUVEC EZH2_(39875)	HUVEC	NA	EZH2_(39875)	None	NA	wgEncodeAwgTfbsBroadHuvecEzh239875UniPk.narrowPeak	5.34e-05	6234
hyper-methylated set	154	cistrome_epigenome	7.17018	3.73645	45	11	139	12	139	54	145855	24	290676	cistrome_epigenome CS58.LnCaP H3K4me3	CS58.LnCaP	prostate	H3K4me3	R1881(16hr)	NA	Human_CS58.LnCaP_H3K4me3_R1881-16hr_Chinnaiyan.bed	5.55e-05	22924
hyper-methylated set	164	cistrome_epigenome	6.3776	3.4521	46	12	164	9	164	61.7	160133	23	276398	cistrome_epigenome LnCaP H3K4me2	LnCaP	prostate	H3K4me2	regular medium	NA	Human_LnCaP_H3K4me2_regular-medium_Chinnaiyan.bed	0.000291364	62551
hyper-methylated set	187	cistrome_epigenome	6.27277	3.41258	46	13	169	9	169	63.7	161302	23	275229	cistrome_epigenome MCF-7 H3K9ac	MCF-7	breast	H3K9ac	E2(3hr)	NA	Human_MCF-7_H3K9ac_E2-3hr_Liu.bed	0.000329985	42367
hyper-methylated set	919	encode_tfbs	6.26139	4.20788	22	14	121	68	121	67.7	43702	47	392829	ChIP IMR90 Pol2	IMR90	NA	Pol2	None	NA	wgEncodeAwgTfbsSydhImr90Pol2IggrabUniPk.narrowPeak	0.000329985	17647
hyper-methylated set	169	cistrome_epigenome	5.73124	3.16701	39	15	200	21	200	78.7	127044	30	309487	cistrome_epigenome LnCaP H3K4me3	LnCaP	prostate	H3K4me3	Vehicle	NA	Human_LnCaP_H3K4me3_Vehicle_Brown.bed	0.00104861	22631
hyper-methylated set	425	encode_segmentation	5.65731	3.14556	38	16	204	24	204	81.3	122405	31	314126	TSS Segments	H1hesc	NA	NA	NA	ENCODE segmentation	H1hesc_TSS.bed	0.00110575	28620
hyper-methylated set	3001	ucsc_features	5.65705	3.13759	42	17	205	15	205	79	144689	27	291842	UCSC CpG islands	NA	NA	NA	NA	NA	cpgIslandExt.bed	0.00110575	28691
hyper-methylated set	207	cistrome_epigenome	5.34952	3.02947	38	18	222	24	222	88	125750	31	310781	cistrome_epigenome VCaP Ace_H3	VCaP	prostate	Ace_H3	regular medium	NA	Human_VCaP_Ace_H3_regular-medium_Chinnaiyan.bed	0.00211172	41003
hyper-methylated set	812	encode_tfbs	5.27328	3.52782	23	19	157	62	157	79.3	54185	46	382346	ChIP H1-hESC SIN3A_(NB600-1263)	H1-hESC	NA	SIN3A_(NB600-1263)	None	NA	wgEncodeAwgTfbsSydhH1hescSin3anb6001263IggrabUniPk.narrowPeak	0.0022934	21309
hyper-methylated set	179	cistrome_epigenome	5.08492	2.99688	33	20	226	40	226	95.3	102243	36	334288	cistrome_epigenome MCF-7 H3K4me1	MCF-7	breast	H3K4me1	E2(3hr)	NA	Human_MCF-7_H3K4me1_E2-3hr_Liu.bed	0.00337778	95807
hyper-methylated set	215	cistrome_epigenome	4.89372	2.86627	37	21	249	28	249	99.3	125478	32	311053	cistrome_epigenome VCaP H3K4me3	VCaP	prostate	H3K4me3	R1881(16hr)	NA	Human_VCaP_H3K4me3_R1881-16hr_Chinnaiyan.bed	0.00480886	20760
hyper-methylated set	163	cistrome_epigenome	4.83036	2.84191	43	22	251	14	251	95.7	160586	26	275945	cistrome_epigenome LnCaP H3K4me2	LnCaP	prostate	H3K4me2	DHT(4hr)	NA	Human_LnCaP_H3K4me2_DHT-4hr_Brown.bed	0.00517833	114149
hyper-methylated set	185	cistrome_epigenome	4.82681	2.84126	37	23	252	28	252	101	126263	32	310268	cistrome_epigenome MCF-7 H3K4me3	MCF-7	breast	H3K4me3	E2(45min)	NA	Human_MCF-7_H3K4me3_E2-45min_Ruan.bed	0.00517833	41509
hyper-methylated set	138	cistrome_cistrome	4.7987	2.90377	32	24	240	43	240	102	100178	37	336353	cistrome_cistrome VCaP Polll	VCaP	prostate	Polll	regular medium	NA	Human_VCaP_Polll_regular-medium_Chinnaiyan.bed	0.00531999	21886
hyper-methylated set	167	cistrome_epigenome	4.77198	2.85574	34	25	250	35	250	103	110802	35	325729	cistrome_epigenome LnCaP H3K4me3	LnCaP	prostate	H3K4me3	EtOH(16hr)	NA	Human_LnCaP_H3K4me3_EtOH-16hr_Chinnaiyan.bed	0.0054556	16668
hyper-methylated set	22	cistrome_cistrome	4.69361	3.55362	19	26	154	84	154	88	42170	50	394361	cistrome_cistrome HepG2 liver cells FoxA2	HepG2 liver cells	liver	FoxA2	No treatment	NA	Human_HepG2-liver-cells_FoxA2_No-treatment_Wadelius.bed	0.00572761	9115
hyper-methylated set	166	cistrome_epigenome	4.69285	2.82511	34	27	258	35	258	107	111696	35	324835	cistrome_epigenome LnCaP H3K4me3	LnCaP	prostate	H3K4me3	DHT(4hr)	NA	Human_LnCaP_H3K4me3_DHT-4hr_Brown.bed	0.00572761	22170
hyper-methylated set	461	encode_tfbs	4.60663	4.87392	12	28	102	170	170	100	18074	57	418457	ChIP H1-hESC EZH2_(39875)	H1-hESC	NA	EZH2_(39875)	None	NA	wgEncodeAwgTfbsBroadH1hescEzh239875UniPk.narrowPeak	0.00677383	6370
hyper-methylated set	486	encode_tfbs	4.57326	3.37948	20	29	170	80	170	93	47042	49	389489	ChIP K562 PLU1	K562	NA	PLU1	None	NA	wgEncodeAwgTfbsBroadK562Plu1UniPk.narrowPeak	0.00709958	15520
hyper-methylated set	1091	encode_tfbs	4.4458	3.50186	18	30	160	90	160	93.3	39968	51	396563	ChIP ProgFib Pol2	ProgFib	NA	Pol2	None	NA	wgEncodeAwgTfbsUtaProgfibPol2UniPk.narrowPeak	0.00847653	16338
hyper-methylated set	373	codex	4.43084	3.21365	21	31	188	73	188	97.3	52306	48	384225	K562 erythrocytic leukaemia cells (ATCC CCL-243) were grown according to standar	Embryonic Stem Cell	NA	KDM4A	NA	GSE32509	GSM831035_KDM4A.bed	0.00847653	20642
hyper-methylated set	418	encode_segmentation	4.42141	2.72066	34	32	277	35	277	115	114856	35	321675	TSS Segments	GM12878	NA	NA	NA	ENCODE segmentation	Gm12878_TSS.bed	0.00847653	34222
hyper-methylated set	74	cistrome_cistrome	4.41683	2.75145	32	33	274	43	274	117	104399	37	332132	cistrome_cistrome MCF-7 PolII	MCF-7	breast	PolII	Fulv	NA	Human_MCF-7_PolII_Fulv_Stunnenberg.bed	0.00847653	32919
hyper-methylated set	642	encode_tfbs	4.41497	4.64831	12	34	107	170	170	104	18914	57	417617	ChIP HepG2 NFIC_(SC-81335)	HepG2	NA	NFIC_(SC-81335)	None	NA	wgEncodeAwgTfbsHaibHepg2Nficsc81335V0422111UniPk.narrowPeak	0.00847653	16091
hyper-methylated set	197	cistrome_epigenome	4.35632	2.65854	40	35	293	18	293	115	149117	29	287414	cistrome_epigenome NB4 cells H3K9K14ac	NB4 cells	hematopoietic stem cell	H3K9K14ac	ATRA(24hr)	NA	Human_NB4-cells_H3K9K14ac_ATRA-24hr_Stunnenberg.bed	0.00931081	46628
hyper-methylated set	421	encode_segmentation	4.35352	3.17032	21	36	198	73	198	102	52936	48	383595	Enhancers Segments	H1hesc	NA	NA	NA	ENCODE segmentation	H1hesc_E.bed	0.00931081	52106
hyper-methylated set	71	cistrome_cistrome	4.25719	2.62554	38	37	303	24	303	121	138939	31	297592	cistrome_cistrome MCF-7 PolII	MCF-7	breast	PolII	E2(3hr)	NA	Human_MCF-7_PolII_E2-3hr_Liu.bed	0.0112187	40165
hyper-methylated set	149	cistrome_epigenome	4.25282	2.93739	24	38	237	61	237	112	67080	45	369451	cistrome_epigenome APL164 cells H3K27me3	APL164 cells	hematopoietic stem cell	H3K27me3	ATRA(48hr)	NA	Human_APL164-cells_H3K27me3_ATRA-48hr_Stunnenberg.bed	0.0112187	39984
hyper-methylated set	78	cistrome_cistrome	4.21499	2.79727	27	39	264	51	264	118	81574	42	354957	cistrome_cistrome MCF-7 PolII	MCF-7	breast	PolII	Tam	NA	Human_MCF-7_PolII_Tam_Stunnenberg.bed	0.0117191	25209
hyper-methylated set	1032	encode_tfbs	4.15082	6.44993	8	40	70	289	289	133	8699	61	427832	ChIP NT2-D1 SUZ12	NT2-D1	NA	SUZ12	None	NA	wgEncodeAwgTfbsSydhNt2d1Suz12UcdUniPk.narrowPeak	0.013302	3308
hyper-methylated set	446	encode_segmentation	4.13707	2.65954	31	41	292	47	292	127	102470	38	334061	TSS Segments	Huvec	NA	NA	NA	ENCODE segmentation	Huvec_TSS.bed	0.0134497	19788
hyper-methylated set	162	cistrome_epigenome	4.12177	2.57406	39	42	314	21	314	126	146485	30	290046	cistrome_epigenome LnCaP H3K4me2	LnCaP	prostate	H3K4me2	DHT(16hr)	NA	Human_LnCaP_H3K4me2_DHT-16hr_Brown.bed	0.0136533	102032
hyper-methylated set	979	encode_tfbs	4.06663	3.2527	18	43	178	90	178	104	42730	51	393801	ChIP K562 Pol2	K562	NA	Pol2	None	NA	wgEncodeAwgTfbsSydhK562Pol2UniPk.narrowPeak	0.0151976	18081
hyper-methylated set	453	encode_segmentation	4.01941	2.59515	32	44	310	43	310	132	109115	37	327416	TSS Segments	K562	NA	NA	NA	ENCODE segmentation	K562_TSS.bed	0.015836	21127
hyper-methylated set	684	encode_tfbs	4.01597	2.7804	25	45	270	56	270	124	74068	44	362463	ChIP K562 Pol2	K562	NA	Pol2	None	NA	wgEncodeAwgTfbsHaibK562Pol2V0416101UniPk.narrowPeak	0.015836	24989
hyper-methylated set	23	cistrome_cistrome	3.87434	2.7149	25	46	281	56	281	128	75547	44	360984	cistrome_cistrome HepG2 liver cells GABP	HepG2 liver cells	liver	GABP	No treatment	NA	Human_HepG2-liver-cells_GABP_No-treatment_Wadelius.bed	0.0208967	24799
hyper-methylated set	485	encode_tfbs	3.87022	2.79759	23	47	263	62	263	124	66192	46	370339	ChIP K562 PHF8_(A301-772A)	K562	NA	PHF8_(A301-772A)	None	NA	wgEncodeAwgTfbsBroadK562Phf8a301772aUniPk.narrowPeak	0.0208967	22302
hyper-methylated set	943	encode_tfbs	3.8599	3.12069	18	48	207	90	207	115	44351	51	392180	ChIP K562 c-Myc	K562	NA	c-Myc	None	NA	wgEncodeAwgTfbsSydhK562CmycIggrabUniPk.narrowPeak	0.0208967	24153
hyper-methylated set	650	encode_tfbs	3.85775	3.21624	17	49	187	98	187	111	40278	52	396253	ChIP HepG2 Sin3Ak-20	HepG2	NA	Sin3Ak-20	None	NA	wgEncodeAwgTfbsHaibHepg2Sin3ak20Pcr1xUniPk.narrowPeak	0.0208967	16459
hyper-methylated set	165	cistrome_epigenome	3.84785	2.47808	41	50	345	16	345	137	162138	28	274393	cistrome_epigenome LnCaP H3K4me2	LnCaP	prostate	H3K4me2	vehicle	NA	Human_LnCaP_H3K4me2_vehicle_Brown.bed	0.0210281	109826
hyper-methylated set	70	cistrome_cistrome	3.83371	2.48054	36	51	343	33	343	142	133340	33	303191	cistrome_cistrome MCF-7 PolII	MCF-7	breast	PolII	E2(1hr)	NA	Human_MCF-7_PolII_E2-1hr_OMalley.bed	0.021034	64675
hyper-methylated set	533	encode_tfbs	3.75107	2.97251	19	53	230	84	230	122	49480	50	387051	ChIP ECC-1 Pol2	ECC-1	NA	Pol2	DMSO_0.02pct	NA	wgEncodeAwgTfbsHaibEcc1Pol2V0416102Dm002p1hUniPk.narrowPeak	0.0242864	20137
hyper-methylated set	704	encode_tfbs	3.73851	3.51593	14	54	159	134	159	116	29470	55	407061	ChIP PANC-1 Pol2-4H8	PANC-1	NA	Pol2-4H8	None	NA	wgEncodeAwgTfbsHaibPanc1Pol24h8V0416101UniPk.narrowPeak	0.0245886	10324
hyper-methylated set	186	cistrome_epigenome	3.73273	2.4338	39	55	360	21	360	145	151988	30	284543	cistrome_epigenome MCF-7 H3K9ac	MCF-7	breast	H3K9ac	DMSO(3hr)	NA	Human_MCF-7_H3K9ac_DMSO-3hr_Liu.bed	0.0245886	37717
hyper-methylated set	193	cistrome_epigenome	3.68	2.41808	41	57	365	16	365	146	164644	28	271887	cistrome_epigenome MR4 cells H3K9K14ac	MR4 cells	hematopoietic stem cell	H3K9K14ac	ATRA(24hr)	NA	Human_MR4-cells_H3K9K14ac_ATRA-24hr_Stunnenberg.bed	0.0262209	65073
hyper-methylated set	495	encode_tfbs	3.67247	4.43619	10	58	113	219	219	130	16066	59	420465	ChIP NHEK EZH2_(39875)	NHEK	NA	EZH2_(39875)	None	NA	wgEncodeAwgTfbsBroadNhekEzh239875UniPk.narrowPeak	0.0263137	7978
hyper-methylated set	69	cistrome_cistrome	3.58264	2.40299	34	59	374	35	374	156	125669	35	310862	cistrome_cistrome MCF-7 PolII	MCF-7	breast	PolII	DMSO(3hr)	NA	Human_MCF-7_PolII_DMSO-3hr_Liu.bed	0.0303293	34878
hyper-methylated set	971	encode_tfbs	3.58202	4.73118	9	60	105	251	251	139	13413	60	423118	ChIP K562 NF-YB	K562	NA	NF-YB	None	NA	wgEncodeAwgTfbsSydhK562NfybUniPk.narrowPeak	0.0303293	10096
hyper-methylated set	206	cistrome_epigenome	3.52741	2.36352	37	61	390	28	390	160	143402	32	293129	cistrome_epigenome UPR9 cells H3K9K14ac	UPR9 cells	hematopoietic stem cell	H3K9K14ac	Zinc(5hr)	NA	Human_UPR9-cells_H3K9K14ac_Zinc-5hr_Stunnenberg.bed	0.0335335	52814
hyper-methylated set	780	encode_tfbs	3.48594	3.46533	13	63	162	152	162	126	27407	56	409124	ChIP GM12891 NFKB	GM12891	NA	NFKB	TNFa	NA	wgEncodeAwgTfbsSydhGm12891NfkbTnfaIggrabUniPk.narrowPeak	0.0351364	28683
hyper-methylated set	692	encode_tfbs	3.46771	7.00092	6	64	64	362	362	163	5858	63	430673	ChIP K562 STAT5A_(SC-74442)	K562	NA	STAT5A_(SC-74442)	None	NA	wgEncodeAwgTfbsHaibK562Stat5asc74442V0422111UniPk.narrowPeak	0.0362119	9811
hyper-methylated set	175	cistrome_epigenome	3.45002	2.37442	32	65	387	43	387	165	116551	37	319980	cistrome_epigenome MCF-7 H3K14ac	MCF-7	breast	H3K14ac	E2(3hr)	NA	Human_MCF-7_H3K14ac_E2-3hr_Liu.bed	0.0372788	53396
hyper-methylated set	105	cistrome_cistrome	3.44241	2.46235	27	66	349	51	349	155	90373	42	346158	cistrome_cistrome NB4 cells PolII	NB4 cells	hematopoietic stem cell	PolII	ATRA(48hr)	NA	Human_NB4-cells_PolII_ATRA-48hr_Stunnenberg.bed	0.0375015	22118
hyper-methylated set	491	encode_tfbs	3.43002	4.12246	10	67	123	219	219	136	17239	59	419292	ChIP NH-A EZH2_(39875)	NH-A	NA	EZH2_(39875)	None	NA	wgEncodeAwgTfbsBroadNhaEzh239875UniPk.narrowPeak	0.0381485	6493
hyper-methylated set	861	encode_tfbs	3.36342	3.75826	11	69	137	191	191	132	20969	58	415562	ChIP HeLa-S3 RFX5_(200-401-194)	HeLa-S3	NA	RFX5_(200-401-194)	None	NA	wgEncodeAwgTfbsSydhHelas3Rfx5200401194IggrabUniPk.narrowPeak	0.0434821	19284
hyper-methylated set	168	cistrome_epigenome	3.33673	2.37573	29	70	385	49	385	168	102068	40	334463	cistrome_epigenome LnCaP H3K4me3	LnCaP	prostate	H3K4me3	R1881(16hr)	NA	Human_LnCaP_H3K4me3_R1881-16hr_Chinnaiyan.bed	0.0457308	16640
hyper-methylated set	77	cistrome_cistrome	3.32778	2.46644	25	71	347	56	347	158	81733	44	354798	cistrome_cistrome MCF-7 PolII	MCF-7	breast	PolII	No treatment	NA	Human_MCF-7_PolII_No-treatment_Stunnenberg.bed	0.0461748	25797
hyper-methylated set	974	encode_tfbs	3.3126	2.94746	16	72	234	106	234	137	40555	53	395976	ChIP K562 Pol2	K562	NA	Pol2	IFNa30	NA	wgEncodeAwgTfbsSydhK562Pol2Ifna30UniPk.narrowPeak	0.0473037	13845
hyper-methylated set	76	cistrome_cistrome	3.28825	2.29274	34	73	407	35	407	172	129914	35	306617	cistrome_cistrome MCF-7 PolII	MCF-7	breast	PolII	No treatment	NA	Human_MCF-7_PolII_No-treatment_OMalley.bed	0.0491722	65313
hyper-methylated set	1087	encode_tfbs	3.28653	3.0307	15	74	221	119	221	138	36651	54	399880	ChIP MCF-7 Pol2	MCF-7	NA	Pol2	serum_starved_media	NA	wgEncodeAwgTfbsUtaMcf7Pol2SerumstvdUniPk.narrowPeak	0.0491722	19412
