# Supplementary material for: Association of medically assisted reproduction with offspring cord blood DNA methylation across cohorts
Source: Hum Reprod. 2021 Jun 17;36(8):2403–13. doi: 10.1093/humrep/deab137 (PMC8289315; doi:10.1093/humrep/deab137)
Supplement: deab137_Supplementary_Table_S7 [file deab137_supplementary_table_s7.xls]

## Sheet: Supplementary T7
Supplementary Table VII: eFORGE enrichments for hyper- and hypo- methylated CpG sites identified in meta-epigenome-wide association study (All data at q<0.05 shown)
hypermethylated CpG set: Roadmap Epigenomics H3 marks enrichment									hypomethylated CpG set: Roadmap Epigenomics H3 marks enrichment									hypermethylated CpG set: Roadmap Epigenomics DHS enrichment									hypomethylated CpG set: Roadmap Epigenomics DHS enrichment
Cell	Tissue	Datatype	Accession	Pvalue	Qvalue	Probe			Cell	Tissue	Datatype	Accession	Pvalue	Qvalue	Probe			Cell	Tissue	Datatype	Accession	Pvalue	Qvalue	Probe			Cell	Tissue	Datatype	Accession	Pvalue	Qvalue	Probe
E003 H1 Cells	ES Cell	H3K4me3	E003	7.72e-07	0.000339	cg00012522,cg00169167,cg00316839,cg01681847,cg02251027,cg02751123,cg03038003,cg03078043,cg03114255,cg05543049,cg06349546,cg06480265,cg06733794,cg07803006,cg07889284,cg07951301,cg08269394,cg09478665,cg09503780,cg09885505,cg10852177,cg11170810,cg11183632,cg11478320,cg12250896,cg12345672,cg13004587,cg13827212,cg14051544,cg14451926,cg14632002,cg14762316,cg15343119,cg15445000,cg16208136,cg17114283,cg1…			none									E008 H9 Cells	ES Cell	DHS	E008	7.97e-05	0.0104	cg00012522,cg00169167,cg00316839,cg02251027,cg02751123,cg03038003,cg03078043,cg03114255,cg05543049,cg05886418,cg06349546,cg06480265,cg06733794,cg07803006,cg07889284,cg07951301,cg08269394,cg09478665,cg09503780,cg09885505,cg10852177,cg11183632,cg12250896,cg12345672,cg13827212,cg14051544,cg14451926,cg14632002,cg14762316,cg15343119,cg16208136,cg17114283,cg17166262,cg17324198,cg17855264,cg18020955,cg1…			none
E050 Primary hematopoietic stem cells G-CSF-mobili	Blood	H3K4me1	E050	8.7e-07	0.000339	cg00012522,cg00169167,cg00316839,cg01681847,cg02251027,cg02751123,cg03038003,cg03078043,cg03114255,cg05543049,cg06349546,cg06480265,cg06733794,cg07803006,cg07889284,cg07951301,cg08269394,cg09478665,cg09503780,cg09885505,cg10852177,cg11170810,cg11183632,cg11478320,cg12250896,cg12345672,cg13004587,cg13827212,cg14051544,cg14451926,cg14632002,cg14762316,cg15343119,cg15445000,cg16208136,cg17114283,cg1…												E021 iPS DF 6.9 Cells	IPS cell	DHS	E021	0.000126	0.0104	cg00012522,cg00316839,cg02251027,cg02751123,cg03038003,cg03078043,cg03114255,cg05543049,cg05886418,cg06349546,cg06480265,cg06733794,cg07803006,cg07889284,cg08269394,cg09478665,cg09503780,cg09885505,cg10852177,cg11183632,cg11478320,cg12250896,cg12345672,cg13004587,cg13827212,cg14051544,cg14451926,cg14632002,cg14762316,cg15343119,cg16208136,cg17114283,cg17166262,cg17324198,cg18020955,cg18131537,cg1…
E097 Ovary	Ovary	H3K4me3	E097	8.91e-07	0.000339	cg00012522,cg00169167,cg00316839,cg02251027,cg02751123,cg03038003,cg03078043,cg03114255,cg05543049,cg05886418,cg06480265,cg06733794,cg07803006,cg07889284,cg07951301,cg08269394,cg09478665,cg09503780,cg09885505,cg10852177,cg11170810,cg11183632,cg12250896,cg12345672,cg13004587,cg13827212,cg14051544,cg14451926,cg14632002,cg14762316,cg15343119,cg15445000,cg16208136,cg17114283,cg17166262,cg17324198,cg1…												E003 H1 Cells	ES Cell	DHS	E003	0.000599	0.0248	cg00012522,cg00169167,cg00316839,cg02751123,cg03038003,cg03078043,cg03114255,cg05543049,cg05886418,cg06349546,cg06733794,cg07803006,cg07889284,cg07951301,cg08269394,cg09478665,cg09503780,cg09885505,cg10852177,cg11183632,cg12250896,cg12345672,cg13827212,cg14051544,cg14451926,cg14632002,cg14762316,cg15343119,cg16208136,cg17114283,cg17166262,cg17324198,cg17855264,cg18020955,cg18131537,cg18275321,cg1…
E100 Psoas Muscle	Psoas Muscle	H3K4me3	E100	2e-06	0.00057	cg00012522,cg00169167,cg00316839,cg02251027,cg02751123,cg03038003,cg03078043,cg03114255,cg05543049,cg06349546,cg06480265,cg06733794,cg07803006,cg07889284,cg07951301,cg08269394,cg09478665,cg09503780,cg09885505,cg10852177,cg11170810,cg11183632,cg11478320,cg12250896,cg12345672,cg13004587,cg13827212,cg14051544,cg14451926,cg14632002,cg14762316,cg15343119,cg15445000,cg16208136,cg17114283,cg17166262,cg1…												E007 H1 Derived Neuronal Progenitor Cultured Cells	ES Cell	DHS	E007	0.000484	0.0248	cg00012522,cg00316839,cg02251027,cg02751123,cg03038003,cg03078043,cg05543049,cg05886418,cg06349546,cg06480265,cg06733794,cg07803006,cg07889284,cg07951301,cg08269394,cg09478665,cg09503780,cg09885505,cg10852177,cg11183632,cg11478320,cg12250896,cg12345672,cg13827212,cg14051544,cg14451926,cg14632002,cg14762316,cg15343119,cg16208136,cg17114283,cg17166262,cg17324198,cg17855264,cg18131537,cg18275321,cg1…
E092 Fetal Stomach	Fetal Stomach	H3K4me3	E092	3.64e-06	0.000831	cg00012522,cg00169167,cg00316839,cg01681847,cg02251027,cg02751123,cg03038003,cg03078043,cg03114255,cg05543049,cg06349546,cg06480265,cg06733794,cg07803006,cg07889284,cg07951301,cg08269394,cg09478665,cg09503780,cg09885505,cg10852177,cg11170810,cg11478320,cg12250896,cg12345672,cg13004587,cg13827212,cg14051544,cg14451926,cg14632002,cg14762316,cg15343119,cg15445000,cg16208136,cg17114283,cg17324198,cg1…												E092 Fetal Stomach	Fetal Stomach	DHS	E092	0.000747	0.0248	cg00012522,cg02251027,cg02751123,cg03038003,cg03078043,cg03114255,cg05543049,cg05886418,cg06349546,cg06480265,cg06733794,cg07803006,cg07889284,cg07951301,cg08269394,cg09478665,cg09503780,cg09885505,cg10852177,cg11170810,cg11183632,cg12250896,cg12345672,cg13827212,cg14632002,cg14762316,cg15343119,cg16208136,cg17114283,cg17324198,cg17855264,cg18020955,cg18131537,cg18275321,cg18532190,cg18722847,cg1…
E057 Foreskin Keratinocyte Primary Cells skin02	Skin	H3K4me3	E057	5.81e-06	0.000947	cg00012522,cg00169167,cg02251027,cg02751123,cg03038003,cg03078043,cg03114255,cg05543049,cg05886418,cg06349546,cg06480265,cg06733794,cg07803006,cg07889284,cg07951301,cg08269394,cg09478665,cg09503780,cg09885505,cg10852177,cg11170810,cg11183632,cg12250896,cg12345672,cg13004587,cg13827212,cg14051544,cg14632002,cg14762316,cg15343119,cg15445000,cg16208136,cg17114283,cg17166262,cg17324198,cg17855264,cg1…
E089 Fetal Muscle Trunk	Fetal Muscle Trunk	H3K4me3	E089	5.15e-06	0.000947	cg00012522,cg00169167,cg00316839,cg01681847,cg02251027,cg02751123,cg03038003,cg03078043,cg04254242,cg05543049,cg06349546,cg06480265,cg06733794,cg07803006,cg07889284,cg07951301,cg08269394,cg09478665,cg09503780,cg09885505,cg10852177,cg11170810,cg11183632,cg11478320,cg12250896,cg12345672,cg13004587,cg13827212,cg14632002,cg14762316,cg15343119,cg15445000,cg16208136,cg17114283,cg17166262,cg17324198,cg1…
E032 Primary B cells from peripheral blood	Blood	H3K4me1	E032	9.41e-06	0.00119	cg00012522,cg00169167,cg00316839,cg02251027,cg02751123,cg03038003,cg03078043,cg03114255,cg04254242,cg05543049,cg05886418,cg06480265,cg06733794,cg07803006,cg07889284,cg07951301,cg09478665,cg09503780,cg09885505,cg10852177,cg11170810,cg11183632,cg11478320,cg12250896,cg13004587,cg13827212,cg14051544,cg14451926,cg14632002,cg14762316,cg15343119,cg15445000,cg16208136,cg17114283,cg17166262,cg17324198,cg1…
E051 Primary hematopoietic stem cells G-CSF-mobili	Blood	H3K4me3	E051	9.24e-06	0.00119	cg00012522,cg00169167,cg00316839,cg02251027,cg02751123,cg03038003,cg03078043,cg03114255,cg05543049,cg06349546,cg06480265,cg06733794,cg07803006,cg07889284,cg07951301,cg08269394,cg09478665,cg09503780,cg09885505,cg10852177,cg11170810,cg11183632,cg11478320,cg12250896,cg12345672,cg13004587,cg13827212,cg14051544,cg14632002,cg14762316,cg15343119,cg15445000,cg16208136,cg17114283,cg17324198,cg17518965,cg1…
E055 Foreskin Fibroblast Primary Cells skin01	Skin	H3K4me3	E055	1.16e-05	0.00132	cg00012522,cg00169167,cg00316839,cg02251027,cg02751123,cg03038003,cg03078043,cg03114255,cg05543049,cg05886418,cg06349546,cg06480265,cg06733794,cg07803006,cg07889284,cg07951301,cg08269394,cg09478665,cg09503780,cg09885505,cg10852177,cg11170810,cg11183632,cg11478320,cg12250896,cg12345672,cg13004587,cg13827212,cg14051544,cg14451926,cg14632002,cg14762316,cg15343119,cg15445000,cg16208136,cg17114283,cg1…
E050 Primary hematopoietic stem cells G-CSF-mobili	Blood	H3K4me3	E050	1.4e-05	0.00146	cg00012522,cg00169167,cg02251027,cg02751123,cg03038003,cg03078043,cg03114255,cg05543049,cg06349546,cg06480265,cg06733794,cg07803006,cg07889284,cg07951301,cg08269394,cg09478665,cg09503780,cg09885505,cg10852177,cg11170810,cg11183632,cg11478320,cg12250896,cg12345672,cg13004587,cg13827212,cg14051544,cg14451926,cg14632002,cg14762316,cg15343119,cg15445000,cg16208136,cg17114283,cg17324198,cg17518965,cg1…
E008 H9 Cells	ES Cell	H3K4me3	E008	1.91e-05	0.00182	cg00012522,cg00169167,cg00316839,cg01681847,cg02251027,cg02751123,cg03038003,cg03078043,cg03114255,cg05543049,cg05886418,cg06349546,cg06480265,cg06733794,cg07803006,cg07889284,cg07951301,cg08269394,cg09478665,cg09503780,cg09885505,cg10852177,cg11170810,cg11183632,cg11478320,cg12250896,cg12345672,cg13004587,cg13827212,cg14051544,cg14451926,cg14632002,cg14762316,cg15343119,cg15445000,cg16208136,cg1…
E021 iPS DF 6.9 Cells	IPS cell	H3K4me3	E021	2.34e-05	0.00192	cg00012522,cg00169167,cg00316839,cg01681847,cg02251027,cg02751123,cg03038003,cg03078043,cg03114255,cg05543049,cg06349546,cg06480265,cg06733794,cg07803006,cg07889284,cg08269394,cg09478665,cg09503780,cg09885505,cg10852177,cg11170810,cg11183632,cg11478320,cg12250896,cg12345672,cg13004587,cg13827212,cg14051544,cg14451926,cg14632002,cg14762316,cg15343119,cg15445000,cg16208136,cg17114283,cg17166262,cg1…
E098 Pancreas	Pancreas	H3K4me3	E098	2.52e-05	0.00192	cg00012522,cg00169167,cg00316839,cg02251027,cg02751123,cg03038003,cg03078043,cg03114255,cg04254242,cg05543049,cg06349546,cg06480265,cg06733794,cg07803006,cg07889284,cg07951301,cg08269394,cg09478665,cg09503780,cg09885505,cg10852177,cg11170810,cg11183632,cg11478320,cg12250896,cg12345672,cg13004587,cg13827212,cg14051544,cg14451926,cg14632002,cg14762316,cg15343119,cg15445000,cg16208136,cg17114283,cg1…
E109 Small Intestine	Small Intestine	H3K4me3	E109	2.49e-05	0.00192	cg00012522,cg00169167,cg00316839,cg01681847,cg02251027,cg02751123,cg03038003,cg03078043,cg03114255,cg05543049,cg06349546,cg06480265,cg06733794,cg07803006,cg07889284,cg07951301,cg08269394,cg09478665,cg09503780,cg10852177,cg11170810,cg11183632,cg12250896,cg12345672,cg13004587,cg13827212,cg14051544,cg14451926,cg14632002,cg14762316,cg15343119,cg15445000,cg16208136,cg17114283,cg17166262,cg17324198,cg1…
E017 IMR90 fetal lung fibroblasts Cell Line	Lung	H3K4me3	E017	2.79e-05	0.00199	cg00012522,cg00169167,cg00316839,cg02251027,cg02751123,cg03038003,cg03078043,cg03114255,cg05543049,cg06349546,cg06480265,cg06733794,cg07803006,cg07889284,cg07951301,cg08269394,cg09478665,cg09503780,cg09885505,cg10852177,cg11170810,cg12250896,cg12345672,cg13827212,cg14051544,cg14632002,cg14762316,cg15343119,cg15445000,cg16208136,cg17114283,cg17166262,cg17324198,cg18131537,cg18275321,cg18532190,cg1…
E033 Primary T cells from cord blood	Blood	H3K4me3	E033	3.71e-05	0.00249	cg00012522,cg00169167,cg00316839,cg02251027,cg02751123,cg03038003,cg03078043,cg03114255,cg04254242,cg05543049,cg05886418,cg06349546,cg06480265,cg07803006,cg07889284,cg07951301,cg08269394,cg09478665,cg09503780,cg09885505,cg11170810,cg12250896,cg12345672,cg13004587,cg13827212,cg14051544,cg14451926,cg14632002,cg14762316,cg15445000,cg16208136,cg17114283,cg17166262,cg17324198,cg17518965,cg18020955,cg1…
E055 Foreskin Fibroblast Primary Cells skin01	Skin	H3K4me1	E055	4.27e-05	0.0027	cg00012522,cg00169167,cg00316839,cg01681847,cg02251027,cg02751123,cg03038003,cg03078043,cg03114255,cg05543049,cg05886418,cg06349546,cg06480265,cg06733794,cg07803006,cg07889284,cg07951301,cg08269394,cg09478665,cg09503780,cg09885505,cg10852177,cg11170810,cg11183632,cg11478320,cg12250896,cg12345672,cg13004587,cg13827212,cg14051544,cg14451926,cg14632002,cg14762316,cg15343119,cg15445000,cg16208136,cg1…
E080 Fetal Adrenal Gland	Fetal Adrenal Gland	H3K4me3	E080	5.52e-05	0.00315	cg00012522,cg00169167,cg00316839,cg02251027,cg02751123,cg03038003,cg03078043,cg03114255,cg05543049,cg06349546,cg06480265,cg06733794,cg07803006,cg07889284,cg07951301,cg08269394,cg09478665,cg09503780,cg09885505,cg10852177,cg11170810,cg12250896,cg12345672,cg13004587,cg13827212,cg14051544,cg14632002,cg14762316,cg15343119,cg15445000,cg16208136,cg17114283,cg17324198,cg17518965,cg17855264,cg18020955,cg1…
E082 Fetal Brain Female	Fetal Brain	H3K4me3	E082	5.29e-05	0.00315	cg00012522,cg00169167,cg02251027,cg02751123,cg03038003,cg03078043,cg03114255,cg05543049,cg05886418,cg06349546,cg06480265,cg06733794,cg07803006,cg07889284,cg07951301,cg08269394,cg09478665,cg09503780,cg10852177,cg11170810,cg11183632,cg11478320,cg12250896,cg12345672,cg13004587,cg13827212,cg14051544,cg14632002,cg14762316,cg15343119,cg15445000,cg16208136,cg17114283,cg17324198,cg17855264,cg18020955,cg1…
E004 H1 BMP4 Derived Mesendoderm Cultured Cells	ES Cell	H3K4me3	E004	6.63e-05	0.00361	cg00012522,cg00169167,cg00316839,cg02251027,cg02751123,cg03038003,cg03078043,cg03114255,cg05543049,cg06480265,cg06733794,cg07803006,cg07889284,cg07951301,cg08269394,cg09478665,cg09503780,cg09885505,cg10852177,cg11170810,cg11183632,cg12250896,cg12345672,cg13004587,cg13827212,cg14051544,cg14451926,cg14632002,cg14762316,cg15343119,cg16208136,cg17114283,cg17166262,cg17324198,cg17855264,cg18020955,cg1…
E085 Fetal Intestine Small	Feta Intestine Small	H3K4me3	E085	7.15e-05	0.00371	cg00012522,cg00169167,cg02251027,cg02751123,cg03038003,cg03078043,cg03114255,cg05543049,cg06349546,cg06480265,cg06733794,cg07803006,cg07889284,cg07951301,cg08269394,cg09478665,cg09503780,cg09885505,cg10852177,cg11170810,cg11183632,cg11478320,cg12250896,cg12345672,cg13827212,cg14051544,cg14632002,cg14762316,cg15343119,cg15445000,cg16208136,cg17114283,cg17166262,cg17324198,cg17518965,cg17855264,cg1…
E005 H1 BMP4 Derived Trophoblast Cultured Cells	ES Cell	H3K4me3	E005	0.000205	0.0102	cg00012522,cg00169167,cg00316839,cg02251027,cg02751123,cg03038003,cg03078043,cg03114255,cg05543049,cg06480265,cg06733794,cg07803006,cg07889284,cg07951301,cg08269394,cg09478665,cg09503780,cg09885505,cg10852177,cg11170810,cg11183632,cg11478320,cg12250896,cg12345672,cg13004587,cg13827212,cg14051544,cg14451926,cg14632002,cg14762316,cg15343119,cg15445000,cg16208136,cg17114283,cg17166262,cg17324198,cg1…
E088 Fetal Lung	Fetal Lung	H3K4me3	E088	0.000251	0.0119	cg00012522,cg00169167,cg02251027,cg02751123,cg03038003,cg03078043,cg03114255,cg04254242,cg05543049,cg05886418,cg06349546,cg06480265,cg06733794,cg07803006,cg07889284,cg08269394,cg09478665,cg09503780,cg09885505,cg10852177,cg11170810,cg11478320,cg12250896,cg12345672,cg13004587,cg13827212,cg14451926,cg14632002,cg14762316,cg15445000,cg16208136,cg17114283,cg17166262,cg17324198,cg17855264,cg18020955,cg1…
E051 Primary hematopoietic stem cells G-CSF-mobili	Blood	H3K4me1	E051	0.000296	0.0135	cg00169167,cg00316839,cg02251027,cg02751123,cg03078043,cg03114255,cg05543049,cg06480265,cg06733794,cg07803006,cg07889284,cg07951301,cg08269394,cg09478665,cg09503780,cg09885505,cg10852177,cg11170810,cg11183632,cg11478320,cg12250896,cg12345672,cg13004587,cg13827212,cg14051544,cg14451926,cg14632002,cg14762316,cg15343119,cg15445000,cg16208136,cg17114283,cg17324198,cg17518965,cg18020955,cg18131537,cg1…
E084 Fetal Intestine Large	Fetal Intestine Large	H3K4me3	E084	0.000338	0.0148	cg00012522,cg00169167,cg02251027,cg02751123,cg03038003,cg03078043,cg03114255,cg05543049,cg06349546,cg06480265,cg06733794,cg07803006,cg07889284,cg07951301,cg08269394,cg09478665,cg09503780,cg10852177,cg11170810,cg11183632,cg11478320,cg12250896,cg12345672,cg13827212,cg14051544,cg14632002,cg14762316,cg15343119,cg15445000,cg16208136,cg17114283,cg17324198,cg17518965,cg17855264,cg18020955,cg18131537,cg1…
E046 Primary Natural Killer cells from peripheral	Blood	H3K4me1	E046	0.000358	0.0151	cg00012522,cg00169167,cg00316839,cg02251027,cg02751123,cg03038003,cg03078043,cg03114255,cg04254242,cg05543049,cg05886418,cg06480265,cg06733794,cg07803006,cg07889284,cg07951301,cg08269394,cg09478665,cg09503780,cg09885505,cg10852177,cg11170810,cg11478320,cg12250896,cg12345672,cg13004587,cg13827212,cg14451926,cg14632002,cg14762316,cg15343119,cg15445000,cg16208136,cg17114283,cg17166262,cg17324198,cg1…
E056 Foreskin Fibroblast Primary Cells skin02	Skin	H3K4me1	E056	0.000391	0.0159	cg00012522,cg00169167,cg00316839,cg01681847,cg02251027,cg02751123,cg03038003,cg03078043,cg03114255,cg04254242,cg05543049,cg05886418,cg06349546,cg06480265,cg06733794,cg07803006,cg07889284,cg07951301,cg08269394,cg09478665,cg09503780,cg09885505,cg10852177,cg11170810,cg11183632,cg11478320,cg12250896,cg12345672,cg13004587,cg13827212,cg14051544,cg14451926,cg14632002,cg14762316,cg15343119,cg15445000,cg1…
E093 Fetal Thymus	Fetal Thymus	H3K27me3	E093	0.000433	0.017	cg00169167,cg00316839,cg01681847,cg02751123,cg03078043,cg03114255,cg05543049,cg06349546,cg06480265,cg06733794,cg07889284,cg07951301,cg09885505,cg10852177,cg11183632,cg11478320,cg12250896,cg12345672,cg13004587,cg14051544,cg14451926,cg14632002,cg14762316,cg15343119,cg15445000,cg16208136,cg17166262,cg17518965,cg17855264,cg18020955,cg18275321,cg18529845,cg18532190,cg18778433,cg19301058,cg19638398,cg1…
E034 Primary T cells from peripheral blood	Blood	H3K4me1	E034	0.000556	0.0212	cg00012522,cg00169167,cg00316839,cg01681847,cg02251027,cg02751123,cg03038003,cg03078043,cg03114255,cg04254242,cg05543049,cg05886418,cg06480265,cg06733794,cg07803006,cg07889284,cg07951301,cg08269394,cg09478665,cg09503780,cg09885505,cg11170810,cg11183632,cg12250896,cg12345672,cg13004587,cg13827212,cg14051544,cg14451926,cg14632002,cg14762316,cg15343119,cg15445000,cg16208136,cg17114283,cg17166262,cg1…
E007 H1 Derived Neuronal Progenitor Cultured Cells	ES Cell	H3K4me3	E007	0.000578	0.0213	cg00012522,cg00169167,cg00316839,cg02251027,cg02751123,cg03038003,cg03078043,cg03114255,cg04254242,cg05543049,cg06349546,cg06480265,cg06733794,cg07803006,cg07889284,cg07951301,cg08269394,cg09478665,cg09503780,cg10852177,cg11170810,cg11183632,cg11478320,cg12250896,cg12345672,cg13004587,cg13827212,cg14051544,cg14451926,cg14632002,cg14762316,cg15343119,cg15445000,cg16208136,cg17114283,cg17166262,cg1…
E059 Foreskin Melanocyte Primary Cells skin01	Skin	H3K4me3	E059	0.000656	0.0227	cg00012522,cg00169167,cg00316839,cg02251027,cg02751123,cg03038003,cg03078043,cg03114255,cg05543049,cg05886418,cg06349546,cg06480265,cg06733794,cg07803006,cg07889284,cg07951301,cg08269394,cg09478665,cg09503780,cg09885505,cg10852177,cg11170810,cg11183632,cg11478320,cg12250896,cg12345672,cg13004587,cg13827212,cg14051544,cg14451926,cg14632002,cg14762316,cg15343119,cg15445000,cg16208136,cg17114283,cg1…
E090 Fetal Muscle Leg	Fetal Muscle Leg	H3K4me3	E090	0.000658	0.0227	cg00012522,cg00169167,cg00316839,cg02251027,cg02751123,cg03038003,cg03078043,cg03114255,cg05543049,cg06349546,cg06480265,cg06733794,cg07803006,cg07889284,cg07951301,cg08269394,cg09478665,cg09503780,cg09885505,cg10852177,cg11170810,cg11478320,cg12250896,cg12345672,cg13004587,cg13827212,cg14632002,cg14762316,cg15343119,cg15445000,cg16208136,cg17114283,cg17324198,cg17518965,cg18020955,cg18131537,cg1…
E034 Primary T cells from peripheral blood	Blood	H3K4me3	E034	0.000843	0.0283	cg00012522,cg00169167,cg02251027,cg02751123,cg03038003,cg03078043,cg03114255,cg04254242,cg05543049,cg06349546,cg06480265,cg07803006,cg07889284,cg07951301,cg08269394,cg09478665,cg09503780,cg11170810,cg11183632,cg12250896,cg12345672,cg13004587,cg13827212,cg14632002,cg14762316,cg15343119,cg15445000,cg16208136,cg17114283,cg17324198,cg17518965,cg18020955,cg18131537,cg18275321,cg18532190,cg18722847,cg1…
E089 Fetal Muscle Trunk	Fetal Muscle Trunk	H3K4me1	E089	0.00135	0.0439	cg00169167,cg00316839,cg01681847,cg02251027,cg02751123,cg03038003,cg03078043,cg03114255,cg04254242,cg05543049,cg05886418,cg06349546,cg06480265,cg06733794,cg07803006,cg07889284,cg07951301,cg09478665,cg09503780,cg09885505,cg10852177,cg11170810,cg11183632,cg11478320,cg12250896,cg12345672,cg13004587,cg13827212,cg14051544,cg14451926,cg14632002,cg14762316,cg15343119,cg15445000,cg16208136,cg17114283,cg1…
